# Supplementary material for: Tracing PFAS Transfer from Mother to the Fetoplacental Unit: Insights from Trimester-Specific Maternal Serum Profiles
Source: bioRxiv. 2026 Jun 24:2026.02.02.703409. Preprint. [Version 2] doi: 10.64898/2026.02.02.703409 (PMC13320966; doi:10.64898/2026.02.02.703409)
Supplement: Supplement 6 [file media-6.xlsx]

## Sheet: Sheet1
PFAS	T1	T2	T3	Placenta	UCB
PFOS	1	1	1	0.987	0.982
PFOA	0.957	0.959	0.938	0.748	0.937
PFNA	0.897	0.839	0.764	0.98	0.676
PFHxS	0.926	0.88	0.846	0.834	0.577
PFDA	0.702	0.594	0.564	0.689	0.234
